# Supplementary material for: Matrix Metallopeptidase-2 Gene rs2287074 Polymorphism is Associated with Brick Tea Skeletal Fluorosis in Tibetans and Kazaks, China
Source: Sci Rep. 2017 Jan 12;7:40086. doi: 10.1038/srep40086 (PMC5227713; doi:10.1038/srep40086)
Supplement: Supplementary Information [file srep40086-s1.xls]

## Sheet: data
ID	Survey sites	Gender	Age	Ethnic groups	Urine fluoride(mg/L)	Fluoride intake(mg)	Skeletal fluorosis	The severity of skeletal fluorosis	MMP2Rs243865	MMP2Rs2287074	income	occupation	Ca supplement	altitude
277	Qinghai1village	female	51	Tibetan	1.66651	4.99782	1	1	CC	GG	2	1	0	3929
282	Qinghai1village	female	44	Tibetan	1.20851	4.3764	0	0	CC	GG	2	1	0	3929
294	Qinghai1village	female	51	Tibetan	1.62561	9.84083	0	0	CT	AA	2	1	0	3929
296	Qinghai1village	female	52	Tibetan	1.84162	5.23541	0	0	CC	GG	2	1	0	3929
298	Qinghai1village	male	43	Tibetan	1.81678	5.20171	0	0	CC	GG	2	1	0	3929
308	Qinghai1village	female	73	Tibetan	3.11702	6.96587	1	1	CC	GG	2	1	0	3929
309	Qinghai1village	male	50	Tibetan	1.15237	4.30024	0	0	CC	GG	2	1	0	3929
312	Qinghai1village	male	60	Tibetan	4.22597	8.47049	1	1	CC	AG	2	1	0	3929
321	Qinghai1village	male	63	Tibetan	1.08235	4.20523	0	0	CC	AA	2	1	0	3929
323	Qinghai1village	male	67	Tibetan	2.27839	5.82803	1	2	CT	AG	2	1	0	3929
341	Qinghai1village	male	61	Tibetan	6.55269	11.6274	1	2	CC	GG	2	1	0	3929
342	Qinghai1village	male	46	Tibetan	3.51805	7.50999	1	2	CC	GG	2	1	0	3929
345	Qinghai1village	male	60	Tibetan	2.47824	6.09917	1	1	CC	GG	2	1	0	3929
346	Qinghai1village	female	56	Tibetan	3.939	8.08114	0	0	CC	AG	2	1	0	3929
347	Qinghai1village	female	39	Tibetan	0.995865	4.08789	0	0	CC	GG	2	1	0	3929
356	Qinghai1village	female	73	Tibetan	3.69464	7.74959	1	3	CC	GG	2	1	0	3929
357	Qinghai1village	male	65	Tibetan	3.29264	7.20415	1	2	CC	GG	2	1	0	3929
359	Qinghai1village	female	44	Tibetan	1.33597	4.54935	0	0	CC	GG	2	1	0	3929
363	Qinghai1village	male	39	Tibetan	1.85422	5.2525	0	0	CC	GG	2	1	0	3929
364	Qinghai1village	male	38	Tibetan	1.81278	5.19628	0	0	CC	GG	2	1	0	3929
370	Qinghai1village	female	37	Tibetan	0.751434	3.75625	0	0	CT	AG	2	1	0	3929
371	Qinghai1village	male	39	Tibetan	2.99824	6.80471	0	0	CC	AG	2	1	0	3929
372	Qinghai1village	male	37	Tibetan	1.56686	4.86261	0	0	CC	GG	2	1	0	3929
375	Qinghai1village	female	51	Tibetan	1.88063	5.28834	0	0	CC	GG	2	1	0	3929
377	Qinghai1village	female	43	Tibetan	2.37457	5.95851	0	0	CC	GG	2	1	0	3929
383	Qinghai1village	male	50	Tibetan	0.958212	15.2861	0	0	CC	AG	1	1	0	3929
384	Qinghai1village	male	52	Tibetan	1.53972	4.82579	0	0	CC	GG	2	1	0	3929
385	Qinghai1village	female	32	Tibetan	1.07884	4.20047	0	0	CC	AG	1	1	0	3929
386	Qinghai1village	female	50	Tibetan	1.66637	2.14036	0	0	CT	AG	2	1	0	3929
387	Qinghai1village	male	40	Tibetan	3.82153	1.37161	0	0	CT	AG	1	1	0	3929
388	Qinghai1village	female	36	Tibetan	2.57387	5.8379	0	0	CT	AG	2	1	0	3929
389	Qinghai1village	female	36	Tibetan	0.620364	3.57841	0	0	CC	GG	1	1	0	3929
390	Qinghai1village	male	46	Tibetan	2.28608	5.83846	0	0	CC	AG	2	1	0	3929
391	Qinghai1village	female	33	Tibetan	0.470426	3.37497	0	0	CC	GG	2	1	0	3929
392	Qinghai1village	female	33	Tibetan	0.726619	3.72258	0	0	CC	AG	1	1	0	3929
393	Qinghai1village	female	38	Tibetan	2.37825	1.02871	0	0	CT	AG	1	1	0	3929
394	Qinghai1village	male	38	Tibetan	0.921079	3.98642	0	0	CC	AG	1	1	0	3929
395	Qinghai1village	male	50	Tibetan	1.53972	1.75137	0	0	CC	GG	1	1	0	3929
396	Qinghai1village	male	45	Tibetan	3.82153	10.8207	0	0	CT	AG	1	1	0	3929
397	Qinghai1village	male	24	Tibetan	1.19965	4.36438	0	0	CC	GG	2	1	0	3929
398	Qinghai1village	male	65	Tibetan	4.15372	2.34565	0	0	CC	AG	2	1	0	3929
399	Qinghai1village	male	58	Tibetan	1.40593	2.25384	0	0	CC	AG	1	1	0	3929
400	Qinghai1village	female	28	Tibetan	2.08543	1.12692	0	0	CC	GG	5	1	0	3929
401	Qinghai1village	female	29	Tibetan	1.76852	5.13623	0	0	CC	GG	2	1	0	3929
402	Qinghai1village	female	33	Tibetan	1.40593	0.732498	0	0	CC	GG	1	1	0	3929
403	Qinghai1village	female	45	Tibetan	1.40593	0.619806	0	0	CT	GG	1	1	0	3929
404	Qinghai1village	male	42	Tibetan	2.60716	0.906905	0	0	CT	AG	5	1	0	3929
413	Qinghai2village	female	86	Tibetan	1.20442	4.37086	1	3	CT	AG	3	1	0	3985
443	Qinghai2village	male	68	Tibetan	1.91453	5.33434	1	3	CC	GG	3	3	0	3985
444	Qinghai2village	female	39	Tibetan	2.47784	6.09864	0	0	CC	GG	3	3	0	3985
451	Qinghai2village	female	#NULL!	Tibetan	2.03296	5.49502	1	1	CT	AG	3	3	0	3985
452	Qinghai2village	female	62	Tibetan	4.47034	8.80205	1	2	CC	AG	3	3	0	3985
470	Qinghai2village	female	64	Tibetan	4.91764	9.40895	0	0	CT	AG	5	3	0	3985
543	Qinghai2village	male	30	Tibetan	7.88839	13.4397	0	0	TT	AA	3	3	0	3985
557	Qinghai2village	female	35	Tibetan	7.34544	12.703	1	1	CC	AG	3	3	0	3985
558	Qinghai2village	male	55	Tibetan	3.06401	6.89395	0	0	CC	AG	3	3	0	3985
560	Qinghai2village	male	30	Tibetan	3.2	6	0	0	CT	AG	3	3	0	3985
263	Qinghai1village	female	53	Tibetan	1.58319	0.0877846	1	2	CC	GG	3	1	0	3929
264	Qinghai1village	male	55	Tibetan	2.25636	0.777326	0	0	CC	GG	2	1	0	3929
265	Qinghai1village	male	54	Tibetan	1.42029	0.431632	0	0	CC	GG	2	1	0	3929
266	Qinghai1village	female	66	Tibetan	1.92374	0.137211	1	2	CT	AG	3	1	0	3929
267	Qinghai1village	male	59	Tibetan	2.92815	2.68929	1	1	CC	GG	2	1	0	3929
268	Qinghai1village	female	55	Tibetan	2.08543	1.02461	0	0	CC	GG	2	1	0	3929
269	Qinghai1village	male	56	Tibetan	1.36078	1.09768	0	0	CC	GG	2	1	0	3929
270	Qinghai1village	male	62	Tibetan	2.49325	1.3869	0	0	CC	GG	4	1	0	3929
271	Qinghai1village	male	50	Tibetan	4.56816	8.93478	0	0	CC	GG	4	1	0	3929
273	Qinghai1village	male	66	Tibetan	1.64426	0.274421	0	0	CC	AG	2	1	0	3929
274	Qinghai1village	female	61	Tibetan	1.12618	0.274421	0	0	CC	GG	2	1	0	3929
275	Qinghai1village	male	66	Tibetan	3.15396	0.823263	0	0	TT	AA	3	1	0	3929
278	Qinghai1village	female	55	Tibetan	0.667908	0.314187	1	1	CC	GG	2	1	0	3929
279	Qinghai1village	male	68	Tibetan	4.42184	8.73625	1	1	CT	GG	4	1	0	3929
280	Qinghai1village	male	53	Tibetan	1.5914	4.89591	1	2	CC	AG	4	1	0	3929
281	Qinghai1village	male	60	Tibetan	1.40163	4.63843	1	1	CC	GG	2	1	0	3929
283	Qinghai1village	male	72	Tibetan	4.26095	12.6455	1	1	CT	GG	2	1	0	3929
284	Qinghai1village	male	64	Tibetan	1.12217	4.25926	0	0	CC	AG	4	1	0	3929
285	Qinghai1village	female	61	Tibetan	0.534739	11.9099	0	0	CC	AG	4	1	0	3929
286	Qinghai1village	male	58	Tibetan	2.06666	5.54075	0	0	TT	AA	2	1	0	3929
287	Qinghai1village	male	50	Tibetan	1.68699	5.0256	0	0	CC	GG	2	1	0	3929
288	Qinghai1village	male	56	Tibetan	3.81258	7.90961	1	1	CT	AG	2	1	0	3929
291	Qinghai1village	female	43	Tibetan	4.31606	8.59273	0	0	TT	AG	2	1	0	3929
292	Qinghai1village	female	73	Tibetan	2.79842	2.95432	0	0	CC	AA	2	1	0	3929
293	Qinghai1village	female	52	Tibetan	1.95657	5.39137	0	0	CC	AG	2	1	0	3929
295	Qinghai1village	female	60	Tibetan	2.63185	6.3076	1	1	CC	AG	2	1	0	3929
299	Qinghai1village	female	40	Tibetan	5.85547	10.6814	0	0	CC	AG	2	1	0	3929
300	Qinghai1village	female	53	Tibetan	1.50947	4.78475	0	0	CC	AG	3	1	0	3929
301	Qinghai1village	male	56	Tibetan	1.40593	0.823263	0	0	CT	AG	3	1	0	3929
302	Qinghai1village	male	44	Tibetan	3.51227	7.50215	0	0	CC	GG	2	1	0	3929
303	Qinghai1village	male	56	Tibetan	2.44382	6.05248	1	1	CC	AG	2	1	0	3929
304	Qinghai1village	female	64	Tibetan	0.369461	3.23798	1	1	CT	GG	1	1	0	3929
306	Qinghai1village	male	73	Tibetan	2.19086	4.13297	1	1	CC	AG	2	1	0	3929
307	Qinghai1village	male	60	Tibetan	1.80114	11.8538	1	2	CC	GG	2	1	0	3929
310	Qinghai1village	female	49	Tibetan	2.30473	5.86375	1	3	CC	GG	2	1	0	3929
311	Qinghai1village	female	57	Tibetan	3.50232	4.71895	0	0	CC	AA	3	1	0	3929
313	Qinghai1village	female	39	Tibetan	16.608	25.2705	0	0	CT	AG	3	1	0	3929
314	Qinghai1village	female	36	Tibetan	1.80114	1.66443	0	0	CC	GG	3	1	0	3929
315	Qinghai1village	female	39	Tibetan	0.855629	0.540672	0	0	CC	GG	5	1	0	3929
316	Qinghai1village	female	48	Tibetan	2.99727	14.0512	1	2	CC	GG	3	1	0	3929
317	Qinghai1village	male	56	Tibetan	2.46409	6.07998	0	0	CC	AG	3	1	0	3929
318	Qinghai1village	female	51	Tibetan	1.88947	9.34894	1	1	CC	GG	3	1	0	3929
319	Qinghai1village	male	51	Tibetan	3.50232	1.48506	1	1	CC	GG	5	1	0	3929
320	Qinghai1village	female	52	Tibetan	1.85073	12.3015	1	1	CT	AA	5	1	0	3929
322	Qinghai1village	male	54	Tibetan	1.6654	4.99632	1	1	CT	AG	5	1	0	3929
324	Qinghai1village	female	64	Tibetan	1.4898	4.75806	0	0	TT	AA	5	1	0	3929
325	Qinghai1village	male	50	Tibetan	4.61186	8.99408	1	3	CC	AG	4	1	0	3929
326	Qinghai1village	male	54	Tibetan	2.10669	5.59506	1	2	TT	AG	3	1	0	3929
327	Qinghai1village	female	59	Tibetan	6.06698	10.9684	1	1	CC	GG	2	1	0	3929
328	Qinghai1village	female	56	Tibetan	1.73194	5.0866	0	0	CT	AG	2	1	0	3929
329	Qinghai1village	female	57	Tibetan	1.75317	1.28127	1	1	CC	AG	2	1	0	3929
330	Qinghai1village	female	38	Tibetan	2.99727	1.26597	0	0	CC	AG	5	1	0	3929
331	Qinghai1village	female	42	Tibetan	3.50574	24.7636	1	1	CC	GG	3	1	0	3929
332	Qinghai1village	male	49	Tibetan	2.35086	10.2501	1	1	CT	AG	2	1	0	3929
333	Qinghai1village	male	61	Tibetan	2.35086	5.92635	1	2	CC	AG	2	1	0	3929
335	Qinghai1village	female	57	Tibetan	3.94295	20.7502	0	0	CC	AG	2	1	0	3929
336	Qinghai1village	female	50	Tibetan	3.47557	5.45478	0	0	CC	GG	2	1	0	3929
337	Qinghai1village	female	41	Tibetan	3.57009	91.3125	0	0	CC	AG	4	1	0	3929
338	Qinghai1village	female	50	Tibetan	3.24155	7.13483	0	0	CC	AG	5	1	1	3929
339	Qinghai1village	male	70	Tibetan	2.66908	1.90384	1	1	CC	GG	2	1	0	3929
340	Qinghai1village	female	68	Tibetan	2.04503	1.90384	0	0	CC	AG	2	1	0	3929
343	Qinghai1village	male	49	Tibetan	4.0139	7.38928	0	0	CC	AG	2	1	0	3929
344	Qinghai1village	female	79	Tibetan	0.777431	3.79152	1	2	CC	GG	3	1	0	3929
348	Qinghai1village	female	51	Tibetan	2.17209	21.1322	0	0	CT	AG	3	1	0	3929
349	Qinghai1village	male	40	Tibetan	3.50482	8.78712	0	0	CC	AG	3	1	0	3929
350	Qinghai1village	female	45	Tibetan	1.74706	0.604888	1	1	CC	GG	2	1	0	3929
351	Qinghai1village	female	49	Tibetan	1.55919	2.40466	0	0	CC	AG	2	1	0	3929
352	Qinghai1village	female	40	Tibetan	1.49543	9.04468	1	1	CC	GG	3	1	0	3929
353	Qinghai1village	female	40	Tibetan	6.2138	2.85129	0	0	CC	GG	3	1	0	3929
354	Qinghai1village	male	50	Tibetan	1.7883	10.7423	0	0	CC	AG	2	1	0	3929
355	Qinghai1village	male	56	Tibetan	1.00976	4.39394	0	0	CC	AG	2	1	0	3929
358	Qinghai1village	male	42	Tibetan	1.27497	7.03396	1	1	CT	GG	2	1	0	3929
360	Qinghai1village	female	69	Tibetan	2.36601	34.4833	1	3	CT	AG	2	1	0	3929
361	Qinghai1village	male	66	Tibetan	1.95517	5.38947	1	3	CC	AG	2	1	0	3929
362	Qinghai1village	female	52	Tibetan	0.986484	1.67176	0	0	CC	AG	2	1	0	3929
365	Qinghai1village	female	47	Tibetan	1.67489	14.3128	0	0	CT	AG	2	1	0	3929
366	Qinghai1village	female	59	Tibetan	2.99824	6.80471	0	0	CC	GG	3	1	0	3929
367	Qinghai1village	male	42	Tibetan	1.81633	5.63871	0	0	CT	AG	2	1	0	3929
368	Qinghai1village	male	46	Tibetan	3.4499	7.64984	0	0	CT	AG	2	1	0	3929
369	Qinghai1village	female	63	Tibetan	3.90943	10.1018	1	2	CC	GG	2	1	0	3929
373	Qinghai1village	female	37	Tibetan	3.53133	7.52801	0	0	CC	GG	2	1	0	3929
374	Qinghai1village	male	49	Tibetan	1.88063	5.28834	0	0	CT	AG	5	1	0	3929
376	Qinghai1village	male	68	Tibetan	2.11322	5.60391	0	0	CC	GG	3	1	0	3929
378	Qinghai1village	female	38	Tibetan	1.13465	4.27619	0	0	CC	AG	5	1	0	3929
379	Qinghai1village	male	73	Tibetan	1.67392	5.00787	0	0	CC	AG	3	1	0	3929
380	Qinghai1village	female	50	Tibetan	1.19326	4.35571	0	0	CT	AG	2	1	0	3929
381	Qinghai1village	female	52	Tibetan	1.13911	2.61267	0	0	TT	AA	4	1	0	3929
382	Qinghai1village	female	55	Tibetan	1.36756	15.2861	0	0	CC	AA	2	1	0	3929
405	Qinghai2village	male	45	Tibetan	4.151	8.27182	1	2	CC	GG	5	1	0	3985
406	Qinghai2village	female	63	Tibetan	1.35764	4.57874	0	0	CT	AA	2	1	0	3985
407	Qinghai2village	female	42	Tibetan	1.94772	10.0583	1	1	CC	GG	3	1	0	3985
408	Qinghai2village	male	42	Tibetan	0.428218	5.64075	1	1	CT	AG	5	1	0	3985
410	Qinghai2village	female	67	Tibetan	2.34802	11.3357	1	1	CC	AA	5	1	0	3985
411	Qinghai2village	male	42	Tibetan	0.474447	3.38043	1	1	CC	AG	5	1	0	3985
412	Qinghai2village	male	70	Tibetan	2.8695	6.63004	1	3	CT	AG	2	1	0	3985
414	Qinghai2village	female	74	Tibetan	2.61851	4.59101	0	0	CC	AG	5	1	0	3985
415	Qinghai2village	female	68	Tibetan	1.36807	18.2294	0	0	TT	AA	3	1	0	3985
416	Qinghai2village	male	51	Tibetan	0.996879	7.35229	1	1	CT	AG	4	1	0	3985
417	Qinghai2village	male	44	Tibetan	2.19179	22.6556	0	0	CC	GG	3	1	0	3985
418	Qinghai2village	female	38	Tibetan	1.76705	1.80882	1	1	TT	AA	5	1	0	3985
419	Qinghai2village	female	34	Tibetan	0.940124	3.5323	0	0	CC	AG	4	1	0	3985
420	Qinghai2village	male	48	Tibetan	0.524331	1.4098	1	1	TT	AG	4	1	0	3985
421	Qinghai2village	female	40	Tibetan	5.61723	4.01387	0	0	CC	AG	3	1	0	3985
422	Qinghai2village	female	39	Tibetan	0.710422	3.7006	0	0	CC	AG	3	1	0	3985
423	Qinghai2village	female	65	Tibetan	4.86958	9.34374	1	1	CC	GG	2	1	0	3985
424	Qinghai2village	female	41	Tibetan	1.59266	6.39511	0	0	CT	AG	4	1	0	3985
425	Qinghai2village	male	45	Tibetan	1.60313	1.74996	1	2	CC	GG	3	1	0	3985
426	Qinghai2village	female	42	Tibetan	5.71255	9.20638	0	0	CC	AG	5	1	0	3985
427	Qinghai2village	female	47	Tibetan	0.814154	5.30484	0	0	CT	AG	4	1	0	3985
428	Qinghai2village	female	64	Tibetan	5.94608	27.977	1	1	CC	GG	3	1	0	3985
429	Qinghai2village	male	39	Tibetan	1.86836	0.564185	1	2	CC	GG	4	1	0	3985
430	Qinghai2village	female	33	Tibetan	2.57121	5.13601	0	0	CC	AA	5	1	0	3985
431	Qinghai2village	female	47	Tibetan	5.93523	10.7896	0	0	CC	AG	5	1	0	3985
432	Qinghai2village	female	37	Tibetan	1.79525	12.7141	0	0	CC	AG	3	1	0	3985
433	Qinghai2village	female	46	Tibetan	1.40593	2.4343	1	1	CC	GG	3	1	0	3985
434	Qinghai2village	female	26	Tibetan	0.943997	2.05099	0	0	CC	GG	5	1	0	3985
435	Qinghai2village	female	38	Tibetan	0.746043	2.63234	0	0	CC	AG	3	1	0	3985
436	Qinghai2village	female	34	Tibetan	2.13021	3.4647	0	0	CC	GG	4	1	0	3985
437	Qinghai2village	female	41	Tibetan	0.730053	5.30488	0	0	CT	AA	5	1	0	3985
438	Qinghai2village	female	30	Tibetan	0.80804	8.4647	0	0	CC	AA	3	1	0	3985
439	Qinghai2village	female	31	Tibetan	3.59051	3.07546	0	0	CC	GG	3	1	0	3985
440	Qinghai2village	female	35	Tibetan	0.480931	3.26128	0	0	CC	GG	4	1	0	3985
441	Qinghai2village	female	46	Tibetan	0.761273	5.12136	0	0	CC	GG	5	1	0	3985
445	Qinghai2village	female	80	Tibetan	2.17211	8.64007	1	3	CC	GG	3	1	0	3985
446	Qinghai2village	female	32	Tibetan	0.502346	2.40961	0	0	CT	AG	3	1	0	3985
448	Qinghai2village	female	70	Tibetan	4.43554	18.9885	1	3	CC	AG	5	1	0	3985
449	Qinghai2village	female	58	Tibetan	5.64185	15.0815	0	0	CC	GG	5	1	0	3985
450	Qinghai2village	female	48	Tibetan	5.52059	9.58128	0	0	CC	GG	4	1	0	3985
453	Qinghai2village	female	59	Tibetan	5.88594	8.87107	1	3	CC	GG	2	1	0	3985
454	Qinghai2village	female	58	Tibetan	2.13021	11.7171	1	2	CC	AG	5	1	1	3985
455	Qinghai2village	male	58	Tibetan	2.78488	17.8813	1	3	CT	AG	2	1	0	3985
456	Qinghai2village	male	62	Tibetan	2.52833	6.03262	1	1	CT	GG	2	1	0	3985
457	Qinghai2village	male	57	Tibetan	2.57804	9.35808	1	2	CC	GG	5	1	0	3985
459	Qinghai2village	female	62	Tibetan	2.89829	19.4783	1	2	CC	GG	2	1	0	3985
461	Qinghai2village	female	77	Tibetan	3.49302	5.79657	0	0	CT	AG	2	1	0	3985
462	Qinghai2village	female	80	Tibetan	2.27875	5.19636	0	0	CC	GG	3	1	0	3985
463	Qinghai2village	female	73	Tibetan	2.37393	22.4798	1	1	CT	AG	2	1	0	3985
464	Qinghai2village	male	73	Tibetan	2.08914	4.61472	1	3	CT	AG	2	1	0	3985
465	Qinghai2village	female	55	Tibetan	3.94118	6.17491	0	0	CC	GG	2	1	0	3985
466	Qinghai2village	female	61	Tibetan	2.22403	2.57802	1	1	CC	GG	3	1	0	3985
467	Qinghai2village	female	65	Tibetan	3.15715	15.0522	0	0	CT	AG	2	1	0	3985
468	Qinghai2village	male	61	Tibetan	4.32004	8.59813	1	1	CC	GG	3	1	0	3985
469	Qinghai2village	male	68	Tibetan	2.67933	6.28392	1	3	CC	GG	2	1	1	3985
472	Qinghai2village	male	50	Tibetan	3.81569	4.51038	0	0	CC	AG	5	1	0	3985
473	Qinghai2village	male	65	Tibetan	1.84087	1.4438	1	3	CT	AG	2	1	0	3985
474	Qinghai2village	male	69	Tibetan	1.76306	49.3526	1	1	CT	AG	2	1	0	3985
475	Qinghai2village	female	48	Tibetan	2.73487	7.05093	1	1	CC	GG	5	1	0	3985
476	Qinghai2village	male	36	Tibetan	1.76782	2.17344	0	0	CC	AG	4	1	0	3985
477	Qinghai2village	male	70	Tibetan	5.49349	5.00794	1	3	CC	GG	2	1	0	3985
478	Qinghai2village	male	66	Tibetan	3.37921	10.3439	0	0	CT	AG	2	1	0	3985
479	Qinghai2village	female	61	Tibetan	4.86508	9.93343	0	0	CT	AA	4	1	0	3985
480	Qinghai2village	female	43	Tibetan	0.914436	5.30064	1	1	CT	AG	4	1	0	3985
482	Qinghai2village	male	60	Tibetan	1.12728	2.66762	1	3	CC	GG	2	1	0	3985
483	Qinghai2village	female	73	Tibetan	1.69766	3.00692	1	2	CC	GG	3	1	0	3985
484	Qinghai2village	female	60	Tibetan	2.16454	4.4866	0	0	CT	GG	3	1	0	3985
485	Qinghai2village	male	37	Tibetan	2.58219	6.24022	0	0	CT	AG	5	1	0	3985
490	Qinghai2village	female	38	Tibetan	0.963041	11.2165	0	0	CC	GG	3	1	0	3985
491	Qinghai2village	female	37	Tibetan	1.36146	13.3034	0	0	CC	AG	3	1	0	3985
492	Qinghai2village	female	49	Tibetan	4.13757	11.2165	1	1	CC	GG	5	1	0	3985
493	Qinghai2village	female	38	Tibetan	1.18418	8.61711	0	0	CC	GG	5	1	0	3985
494	Qinghai2village	male	61	Tibetan	1.33148	11.9951	1	2	CC	GG	3	1	0	3985
495	Qinghai2village	female	73	Tibetan	9.05147	4.53884	1	2	CT	AG	2	1	0	3985
496	Qinghai2village	female	64	Tibetan	2.6395	6.31798	1	3	CT	GG	2	1	0	3985
498	Qinghai2village	female	56	Tibetan	5.30998	10.0611	1	1	CC	GG	4	1	0	3985
503	Qinghai2village	female	69	Tibetan	1.60165	11.04	1	1	CT	AG	3	1	0	3985
504	Qinghai2village	female	68	Tibetan	1.03207	2.75701	0	0	CC	AG	2	1	0	3985
506	Qinghai2village	female	43	Tibetan	2.3517	10.8082	0	0	CC	AG	3	1	0	3985
507	Qinghai2village	female	51	Tibetan	2.58689	6.24659	0	0	CC	GG	3	1	0	3985
509	Qinghai2village	female	44	Tibetan	2.80207	10.1775	0	0	CC	GG	3	1	0	3985
510	Qinghai2village	female	86	Tibetan	3.03414	2.0355	1	2	CC	AG	3	1	0	3985
511	Qinghai2village	female	72	Tibetan	5.98612	17.1328	1	2	CC	GG	5	1	0	3985
513	Qinghai2village	female	46	Tibetan	3.03515	2.30535	1	1	CC	GG	4	1	0	3985
515	Qinghai2village	female	74	Tibetan	3.61118	17.5565	0	0	TT	AA	2	1	0	3985
516	Qinghai2village	male	60	Tibetan	7.64111	3.80165	1	1	CC	AG	2	1	0	3985
517	Qinghai2village	female	60	Tibetan	2.67122	1.68962	1	1	CC	GG	2	1	0	3985
518	Qinghai2village	male	55	Tibetan	6.94482	9.77892	0	0	CC	AG	2	1	0	3985
519	Qinghai2village	female	45	Tibetan	1.60165	7.29071	0	0	CC	GG	2	1	0	3985
520	Qinghai2village	female	48	Tibetan	4.71021	5.37841	0	0	CC	GG	2	1	0	3985
521	Qinghai2village	female	51	Tibetan	0.638994	3.60369	0	0	CC	GG	2	1	0	3985
522	Qinghai2village	male	76	Tibetan	3.42163	10.3863	1	1	CC	GG	2	1	0	3985
523	Qinghai2village	male	63	Tibetan	4.52574	8.87722	1	1	CC	GG	2	1	0	3985
524	Qinghai2village	female	59	Tibetan	2.38823	9.14428	0	0	CT	AG	2	1	0	3985
525	Qinghai2village	female	44	Tibetan	2.39898	8.33465	0	0	CC	GG	5	1	0	3985
526	Qinghai2village	female	37	Tibetan	1.21928	26.3329	0	0	CC	GG	2	1	0	3985
527	Qinghai2village	male	61	Tibetan	3.80704	11.4304	1	2	CT	AG	2	1	0	3985
534	Qinghai2village	female	48	Tibetan	0.729568	3.72658	0	0	CC	GG	5	1	0	3985
544	Qinghai2village	male	52	Tibetan	4.05743	8.24182	0	0	CC	GG	3	1	0	3985
545	Qinghai2village	female	53	Tibetan	4.52574	8.87722	1	1	CC	GG	5	1	0	3985
546	Qinghai2village	male	43	Tibetan	2.6606	6.34661	0	0	CC	AG	3	1	0	3985
547	Qinghai2village	female	72	Tibetan	3.74689	7.82048	1	3	CC	GG	2	1	0	3985
548	Qinghai2village	male	62	Tibetan	2.11847	5.52802	0	0	CT	AA	2	1	0	3985
549	Qinghai2village	male	69	Tibetan	2.08543	1.13363	1	3	CC	GG	2	1	0	3985
551	Qinghai2village	female	72	Tibetan	2.56696	6.21955	0	0	CC	AG	2	1	0	3985
552	Qinghai2village	female	59	Tibetan	1.53892	4.82471	0	0	CT	AG	2	1	0	3985
554	Qinghai2village	male	57	Tibetan	0.844854	5.35274	1	1	CC	AG	3	1	0	3985
555	Qinghai2village	male	63	Tibetan	10.6786	38.9125	1	2	CC	GG	3	1	0	3985
556	Qinghai2village	female	63	Tibetan	6.08015	4.87672	0	0	CT	GG	2	1	0	3985
559	Qinghai2village	female	41	Tibetan	2.75491	12.0012	1	1	CC	AG	2	1	0	3985
561	Qinghai2village	female	47	Tibetan	5.37522	8.22279	0	0	CT	AA	2	1	0	3985
562	Qinghai2village	male	48	Tibetan	2.50643	8.22279	0	0	CC	AA	2	1	0	3985
563	Qinghai2village	female	66	Tibetan	4.95085	36.4799	1	2	CC	AG	2	1	0	3985
564	Qinghai2village	female	58	Tibetan	2.26661	14.5042	0	0	CC	GG	2	1	0	3985
565	Qinghai2village	female	32	Tibetan	2.08766	6.41048	0	0	CC	GG	3	1	0	3985
568	Qinghai2village	male	58	Tibetan	2.26661	2.65614	0	0	CC	AG	2	1	0	3985
569	Qinghai2village	female	35	Tibetan	1.91753	5.33841	1	2	CC	GG	2	1	0	3985
566	Qinghai2village	male	42	Tibetan	7.034	23.7205	0	0	CC	AG	2	2	0	3985
567	Qinghai2village	female	37	Tibetan	1.77104	23.7205	0	0	CT	GG	2	2	0	3985
262	Qinghai1village	female	64	Tibetan	2.3115	0.37135	1	2	CC	AG	2	3	0	3929
272	Qinghai1village	female	65	Tibetan	1.46518	0.686053	1	1	CT	AG	5	3	0	3929
276	Qinghai1village	male	65	Tibetan	3.70641	0.548842	0	0	CC	GG	3	3	0	3929
289	Qinghai1village	male	62	Tibetan	3.39767	7.34666	0	0	CC	AG	2	3	0	3929
290	Qinghai1village	female	44	Tibetan	0.746456	3.74949	0	0	CT	AG	2	3	0	3929
297	Qinghai1village	male	50	Tibetan	1.20851	4.3764	0	0	CC	GG	3	3	0	3929
305	Qinghai1village	male	50	Tibetan	4.08017	8.27267	0	0	CT	AG	2	3	0	3929
334	Qinghai1village	female	78	Tibetan	5.18702	5.67271	0	0	CC	GG	2	3	0	3929
409	Qinghai2village	male	70	Tibetan	2.78488	11.3357	0	0	CC	GG	5	3	0	3985
442	Qinghai2village	male	49	Tibetan	1.75254	10.9686	0	0	CC	GG	4	3	0	3985
447	Qinghai2village	male	62	Tibetan	4.60546	11.7171	1	1	CC	GG	5	3	0	3985
458	Qinghai2village	male	70	Tibetan	3.26697	17.2622	1	2	CC	GG	5	3	0	3985
460	Qinghai2village	female	82	Tibetan	2.78488	7.97029	1	1	CT	AG	3	3	0	3985
471	Qinghai2village	female	58	Tibetan	4.85748	9.32733	0	0	CC	AG	5	3	0	3985
481	Qinghai2village	male	55	Tibetan	5.06613	34.4229	0	0	CC	AG	2	3	0	3985
486	Qinghai2village	male	70	Tibetan	2.63572	0.300692	1	2	CC	AG	3	3	0	3985
487	Qinghai2village	male	56	Tibetan	1.21868	2.99583	1	1	CC	AA	5	3	0	3985
488	Qinghai2village	female	38	Tibetan	3.66427	7.70838	0	0	CC	GG	5	3	0	3985
489	Qinghai2village	male	30	Tibetan	0.819031	3.84796	0	0	CT	AG	5	3	0	3985
497	Qinghai2village	female	58	Tibetan	7.49051	4.53588	0	0	CC	AG	3	3	0	3985
499	Qinghai2village	female	59	Tibetan	3.28763	7.19735	0	0	CC	GG	3	3	0	3985
500	Qinghai2village	female	70	Tibetan	9.7803	12.9833	0	0	CC	GG	3	3	0	3985
501	Qinghai2village	female	39	Tibetan	2.91628	8.0505	1	1	CC	AG	3	3	0	3985
502	Qinghai2village	male	84	Tibetan	2.92735	6.70853	1	3	CC	GG	3	3	0	3985
505	Qinghai2village	female	50	Tibetan	2.80207	6.53855	1	1	CC	GG	3	3	0	3985
508	Qinghai2village	female	81	Tibetan	7.25211	12.5764	0	0	CC	GG	3	3	0	3985
512	Qinghai2village	female	70	Tibetan	3.80704	2.42478	0	0	CC	GG	3	3	0	3985
514	Qinghai2village	male	70	Tibetan	6.51625	13.651	1	3	CC	AG	3	3	0	3985
528	Qinghai2village	male	44	Tibetan	3.5611	2.50691	0	0	CC	AG	3	3	0	3985
529	Qinghai2village	male	47	Tibetan	3.5611	5.39242	0	0	CC	AG	3	3	0	3985
530	Qinghai2village	male	49	Tibetan	8.0291	37.3807	1	1	CC	AG	3	3	0	3985
531	Qinghai2village	male	52	Tibetan	4.17818	7.3097	0	0	CC	GG	3	3	0	3985
532	Qinghai2village	male	37	Tibetan	3.42163	7.37917	0	0	CC	AG	3	3	0	3985
533	Qinghai2village	male	43	Tibetan	5.5349	10.2465	1	1	CT	AG	3	3	0	3985
535	Qinghai2village	male	50	Tibetan	4.01455	8.18364	1	1	CT	AG	3	3	0	3985
536	Qinghai2village	male	44	Tibetan	6.83511	12.0106	1	1	CC	AG	3	3	0	3985
537	Qinghai2village	male	45	Tibetan	4.68267	9.09015	1	1	CC	AG	3	3	0	3985
538	Qinghai2village	male	46	Tibetan	1.73488	5.09058	0	0	CC	GG	3	3	0	3985
539	Qinghai2village	male	43	Tibetan	5.98612	10.8587	0	0	CC	AG	3	3	0	3985
540	Qinghai2village	male	43	Tibetan	6.23012	11.1897	1	1	CC	GG	3	3	0	3985
541	Qinghai2village	female	43	Tibetan	2.58689	9.86288	0	0	CC	GG	5	3	0	3985
542	Qinghai2village	male	47	Tibetan	5.51291	10.2166	0	0	CC	AG	3	3	0	3985
550	Qinghai2village	male	78	Tibetan	1.47865	4.74293	1	3	CT	AG	3	3	0	3985
553	Qinghai2village	male	69	Tibetan	3.03997	4.77888	0	0	CT	GG	5	3	0	3985
607	Sinkiang3village	male	62	Kazak	4.66664	9.06839	1	1	CT	AA	3	2	0	552
658	Sinkiang4village	male	78	Kazak	10.5432	2.78472	0	0	CC	AG	3	2	0	552
659	Sinkiang4village	female	68	Kazak	8.03497	4.17709	0	0	TT	AA	3	2	1	552
762	Sinkiang6village	male	80	Kazak	1.15904	4.30929	1	3	CT	GG	4	2	0	571
763	Sinkiang6village	female	78	Kazak	1.46728	4.72751	0	0	CC	GG	4	2	0	571
795	Sinkiang6village	female	56	Kazak	1.8445	5.23931	1	1	TT	AG	4	2	0	571
859	Sinkiang7village	male	70	Kazak	1.59137	4.89588	1	1	CC	AG	4	3	0	571
575	Sinkiang3village	female	68	Kazak	3.35529	101.954	0	0	CC	AG	2	1	0	552
590	Sinkiang3village	male	75	Kazak	2.14728	3.50065	1	3	CC	GG	5	1	0	552
570	Sinkiang3village	female	58	Kazak	4.75702	2.26292	1	1	CT	AG	3	2	0	552
571	Sinkiang3village	male	55	Kazak	5.10101	15.6143	0	0	CC	AG	3	2	0	552
572	Sinkiang3village	male	51	Kazak	3.76934	5.02266	1	3	CC	AG	4	2	0	552
573	Sinkiang3village	female	50	Kazak	3.69717	5.02266	1	1	TT	AA	4	2	0	552
574	Sinkiang3village	female	70	Kazak	4.10421	3.34076	1	2	CC	AG	2	2	0	552
576	Sinkiang3village	female	41	Kazak	6.61768	4.61805	1	2	CC	GG	2	2	0	552
577	Sinkiang3village	male	77	Kazak	4.66664	10.1657	1	1	CT	AG	5	2	0	552
578	Sinkiang3village	male	60	Kazak	11.0375	7.28704	1	1	CC	GG	3	2	0	552
579	Sinkiang3village	female	59	Kazak	3.62594	7.50357	1	1	CT	AG	3	2	0	552
580	Sinkiang3village	female	40	Kazak	3.55643	3.19855	0	0	CT	AG	4	2	0	552
581	Sinkiang3village	female	29	Kazak	2.71012	13.2599	0	0	CC	AG	3	2	0	552
582	Sinkiang3village	female	67	Kazak	4.3181	10.9269	0	0	CC	AA	3	2	0	552
583	Sinkiang3village	male	54	Kazak	3.16553	1.59779	0	0	CC	AG	3	2	0	552
584	Sinkiang3village	male	74	Kazak	2.08543	1.61734	0	0	CC	AG	3	2	0	552
585	Sinkiang3village	female	47	Kazak	6.36315	7.76985	0	0	CC	AA	4	2	1	552
586	Sinkiang3village	male	65	Kazak	7.40231	22.7379	0	0	CT	AA	5	2	0	552
587	Sinkiang3village	female	47	Kazak	4.70199	5.91447	0	0	CT	AG	3	2	0	552
588	Sinkiang3village	male	53	Kazak	4.23448	5.68448	1	1	CT	AA	3	2	0	552
589	Sinkiang3village	female	60	Kazak	3.1534	10.0337	0	0	CT	AG	3	2	0	552
591	Sinkiang3village	female	73	Kazak	2.88427	24.2245	0	0	TT	AA	5	2	0	552
592	Sinkiang3village	female	48	Kazak	5.89031	14.4236	0	0	CC	AG	3	2	0	552
593	Sinkiang3village	female	43	Kazak	3.42104	4.06433	0	0	CC	AG	3	2	1	552
594	Sinkiang3village	female	40	Kazak	4.85132	4.45921	0	0	CC	GG	4	2	0	552
595	Sinkiang3village	male	40	Kazak	2.79614	4.45921	0	0	CT	AA	4	2	0	552
596	Sinkiang3village	female	50	Kazak	7.60605	7.31955	0	0	CC	AG	3	2	0	552
597	Sinkiang3village	male	48	Kazak	1.51422	14.0862	0	0	CC	GG	3	2	0	552
598	Sinkiang3village	female	48	Kazak	6.12342	14.0862	0	0	CT	AG	3	2	0	552
599	Sinkiang3village	female	58	Kazak	2.7531	0.873751	0	0	CC	AG	4	2	0	552
600	Sinkiang3village	female	69	Kazak	2.06554	6.3571	0	0	CC	GG	5	2	1	552
601	Sinkiang3village	male	46	Kazak	2.99834	4.9851	0	0	CC	AG	4	2	0	552
602	Sinkiang3village	female	40	Kazak	6.87957	5.04678	0	0	CC	AG	4	2	0	552
603	Sinkiang3village	male	77	Kazak	4.38491	6.15377	0	0	CT	GG	5	2	1	552
604	Sinkiang3village	male	55	Kazak	11.3943	8.05157	1	1	CC	AG	4	2	0	552
605	Sinkiang3village	male	53	Kazak	8.64465	17.83	0	0	CT	AG	3	2	0	552
606	Sinkiang3village	female	43	Kazak	3.99559	0.821597	0	0	CC	GG	3	2	0	552
608	Sinkiang3village	female	57	Kazak	3.04503	6.86819	0	0	CC	GG	5	2	1	552
609	Sinkiang3village	male	50	Kazak	3.32937	7.25399	0	0	TT	AA	3	2	0	552
610	Sinkiang3village	male	67	Kazak	2.7638	3.91165	0	0	CC	AG	2	2	0	552
611	Sinkiang3village	female	58	Kazak	2.92911	5.67186	0	0	CT	AG	3	2	0	552
613	Sinkiang3village	male	62	Kazak	3.14119	6.52478	1	1	CC	AG	5	2	0	552
614	Sinkiang3village	female	54	Kazak	10.5432	23.166	0	0	CC	AA	3	2	0	552
617	Sinkiang3village	male	55	Kazak	5.66608	15.6143	0	0	TT	AG	4	2	0	552
618	Sinkiang3village	female	47	Kazak	4.15372	22.1931	1	1	CT	AG	5	2	0	552
619	Sinkiang3village	male	50	Kazak	4.85132	7.21178	0	0	CT	AG	4	2	0	552
620	Sinkiang3village	male	60	Kazak	2.95598	6.73892	1	3	CC	GG	3	2	0	552
621	Sinkiang3village	female	43	Kazak	3.91721	8.05157	0	0	CC	AG	4	2	0	552
622	Sinkiang3village	female	70	Kazak	6.74434	12.3666	0	0	CC	AG	3	2	0	552
623	Sinkiang3village	female	64	Kazak	4.48899	9.74765	1	1	TT	GG	3	2	1	552
624	Sinkiang3village	female	55	Kazak	2.71034	3.0895	0	0	CC	AG	5	2	0	552
625	Sinkiang3village	male	60	Kazak	2.92911	5.42817	1	2	CC	GG	5	2	0	552
626	Sinkiang3village	female	58	Kazak	1.76852	5.0108	0	0	CC	GG	4	2	1	552
627	Sinkiang3village	female	40	Kazak	3.84349	10.2563	0	0	CC	GG	4	2	1	552
628	Sinkiang3village	female	56	Kazak	2.59295	2.71754	1	2	CT	AG	3	2	0	552
629	Sinkiang3village	male	50	Kazak	6.92997	53.777	0	0	CT	GG	3	2	0	552
630	Sinkiang3village	male	58	Kazak	3.62594	16.889	1	1	CC	AG	5	2	0	552
631	Sinkiang3village	female	33	Kazak	5.66608	10.4244	0	0	CT	AA	5	2	0	552
632	Sinkiang3village	female	74	Kazak	4.15372	5.16358	1	2	CC	AG	5	2	0	552
633	Sinkiang3village	male	46	Kazak	3.84349	16.617	0	0	CC	AG	4	2	0	552
634	Sinkiang3village	female	52	Kazak	6.61768	11.7156	1	1	CC	AG	3	2	0	552
635	Sinkiang3village	female	50	Kazak	4.57604	12.8763	0	0	CT	AG	4	2	0	552
636	Sinkiang3village	male	57	Kazak	4.15372	12.8763	0	0	CC	GG	4	2	0	552
637	Sinkiang3village	female	37	Kazak	5.64226	12.4915	0	0	CC	GG	5	2	0	552
638	Sinkiang3village	female	42	Kazak	2.7638	6.48662	0	0	CT	AG	5	2	0	552
639	Sinkiang3village	male	50	Kazak	5.06159	4.92302	0	0	TT	AG	5	2	0	552
640	Sinkiang3village	male	36	Kazak	7.06567	12.3234	0	0	CC	AG	3	2	0	552
641	Sinkiang3village	male	29	Kazak	3.84349	7.95154	0	0	CT	AG	5	2	1	552
642	Sinkiang3village	male	49	Kazak	0.771449	3.7834	0	0	CT	AG	5	2	0	552
643	Sinkiang3village	female	36	Kazak	10.7418	10.8307	0	0	CC	AG	3	2	1	552
644	Sinkiang3village	male	36	Kazak	9.7558	16.1031	0	0	CT	GG	5	2	0	552
645	Sinkiang3village	female	48	Kazak	7.90686	5.31251	1	1	CC	AG	3	2	0	552
646	Sinkiang4village	female	54	Kazak	3.04503	10.8414	1	1	CC	AA	5	2	1	552
647	Sinkiang4village	female	67	Kazak	2.92911	16.0093	0	0	CC	GG	5	2	1	552
648	Sinkiang4village	female	65	Kazak	2.73182	12.9878	1	1	CC	AG	4	2	1	552
649	Sinkiang4village	female	60	Kazak	6.74434	29.2674	1	1	CT	GG	5	2	0	552
650	Sinkiang4village	female	40	Kazak	6.46264	32.1399	0	0	CC	GG	3	2	0	552
651	Sinkiang4village	female	60	Kazak	4.59383	3.78554	0	0	CC	AA	5	2	0	552
652	Sinkiang4village	male	63	Kazak	7.72909	13.2235	1	1	CT	AA	5	2	0	552
653	Sinkiang4village	male	40	Kazak	6.87957	40.1748	1	1	CC	AG	3	2	0	552
655	Sinkiang4village	female	40	Kazak	5.8654	6.44185	0	0	CC	AG	4	2	0	552
657	Sinkiang4village	female	38	Kazak	3.16553	11.4846	0	0	CC	AG	5	2	0	552
660	Sinkiang4village	male	45	Kazak	2.59749	10.7952	1	1	CC	AG	4	2	0	552
661	Sinkiang4village	female	43	Kazak	5.45038	8.6362	1	1	CC	AG	4	2	0	552
662	Sinkiang4village	female	40	Kazak	2.41244	5.58065	0	0	CC	AG	4	2	0	552
663	Sinkiang5village	female	49	Kazak	3.47449	8.00815	0	0	CT	GG	5	2	0	571
664	Sinkiang5village	male	54	Kazak	3.50155	7.4876	0	0	CC	AG	5	2	0	571
667	Sinkiang5village	male	46	Kazak	5.04331	2.49083	1	1	CT	AG	4	2	0	571
668	Sinkiang5village	female	47	Kazak	1.94186	5.37141	0	0	CC	GG	4	2	0	571
670	Sinkiang5village	male	50	Kazak	1.29648	8.95559	0	0	CC	AG	3	2	0	571
672	Sinkiang5village	female	60	Kazak	3.84349	7.95154	0	0	CC	GG	5	2	1	571
674	Sinkiang5village	male	49	Kazak	2.8176	10.3328	0	0	CC	GG	3	2	0	571
675	Sinkiang5village	male	53	Kazak	3.69717	20.0758	0	0	CC	AG	4	2	0	571
676	Sinkiang5village	female	43	Kazak	4.48899	20.0758	1	1	CC	GG	4	2	1	571
677	Sinkiang5village	male	45	Kazak	2.92911	3.07639	0	0	CT	GG	5	2	0	571
678	Sinkiang5village	male	72	Kazak	3.04503	1.40459	0	0	CC	AA	5	2	0	571
679	Sinkiang5village	female	45	Kazak	3.93364	7.59416	0	0	CC	GG	5	2	0	571
680	Sinkiang5village	female	45	Kazak	4.66664	3.37179	1	1	CC	AG	4	2	0	571
681	Sinkiang5village	female	56	Kazak	3.64003	6.63398	0	0	TT	AA	3	2	0	571
682	Sinkiang5village	male	49	Kazak	3.16553	6.53241	0	0	CC	AG	5	2	0	571
683	Sinkiang5village	female	45	Kazak	4.85132	6.53241	1	1	CT	AG	5	2	0	571
684	Sinkiang5village	male	50	Kazak	3.29081	11.2948	1	1	CC	GG	5	2	0	571
685	Sinkiang5village	female	45	Kazak	3.55643	11.2948	0	0	CC	GG	5	2	0	571
686	Sinkiang5village	female	60	Kazak	3.421	6.53241	0	0	CC	GG	3	2	0	571
687	Sinkiang5village	male	55	Kazak	1.83851	7.71224	1	1	CC	GG	3	2	0	571
688	Sinkiang5village	female	51	Kazak	1.38033	4.60953	1	1	CC	AA	3	2	0	571
689	Sinkiang5village	male	58	Kazak	4.54068	13.5661	0	0	CC	GG	3	2	0	571
690	Sinkiang5village	female	58	Kazak	4.85132	9.31897	0	0	CC	GG	3	2	0	571
691	Sinkiang5village	female	54	Kazak	2.8176	9.9656	1	1	CC	GG	3	2	0	571
692	Sinkiang5village	male	48	Kazak	3.93364	10.239	1	1	CT	AG	4	2	0	571
693	Sinkiang5village	male	50	Kazak	2.50791	41.6993	1	2	CT	GG	4	2	0	571
694	Sinkiang5village	male	72	Kazak	1.86075	6.63398	1	1	CT	AG	4	2	0	571
695	Sinkiang5village	male	50	Kazak	5.95711	22.4764	0	0	CC	AG	3	2	0	571
696	Sinkiang5village	female	48	Kazak	5.04331	9.57946	1	1	CT	AG	3	2	0	571
697	Sinkiang5village	female	58	Kazak	5.04331	26.2571	0	0	CT	GG	5	2	0	571
698	Sinkiang5village	male	45	Kazak	3.29081	44.5563	0	0	CT	AG	5	2	0	571
699	Sinkiang5village	female	45	Kazak	1.4687	4.72943	0	0	CC	GG	4	2	1	571
700	Sinkiang5village	male	69	Kazak	3.59792	8.79726	0	0	CC	AG	5	2	0	571
701	Sinkiang5village	male	41	Kazak	3.84349	24.9462	0	0	CT	AA	2	2	0	571
702	Sinkiang5village	female	68	Kazak	2.94075	3.63057	1	1	CC	GG	5	2	0	571
703	Sinkiang5village	female	68	Kazak	9.02717	7.00164	0	0	CC	AG	5	2	0	571
704	Sinkiang5village	female	57	Kazak	1.27911	4.47219	0	0	CT	GG	4	2	0	571
705	Sinkiang5village	male	65	Kazak	1.18493	4.34442	1	1	CT	AA	3	2	0	571
706	Sinkiang5village	female	70	Kazak	1.40736	3.50082	1	1	CC	AG	2	2	0	571
707	Sinkiang5village	female	55	Kazak	3.42104	2.32619	0	0	CT	AG	4	2	0	571
708	Sinkiang5village	male	57	Kazak	2.95218	6.74221	1	1	CT	AG	4	2	0	571
709	Sinkiang5village	female	50	Kazak	1.48786	1.47667	1	1	CC	GG	4	2	0	571
710	Sinkiang5village	female	45	Kazak	6.31488	11.3047	1	1	CC	GG	4	2	0	571
711	Sinkiang5village	male	56	Kazak	6.36315	0.903963	1	1	CC	AG	3	2	0	571
712	Sinkiang5village	male	50	Kazak	0.934092	4.00408	0	0	CT	AA	5	2	0	571
713	Sinkiang5village	female	59	Kazak	1.51844	4.79692	1	1	CT	GG	5	2	0	571
714	Sinkiang5village	female	48	Kazak	0.821152	3.85084	1	1	CC	GG	3	2	0	571
715	Sinkiang5village	female	48	Kazak	2.08543	1.30406	0	0	CT	AA	2	2	0	571
716	Sinkiang5village	male	48	Kazak	2.05428	2.79023	0	0	CC	AG	3	2	0	571
717	Sinkiang5village	female	45	Kazak	1.95698	11.998	0	0	CC	AG	5	2	0	571
718	Sinkiang5village	female	46	Kazak	18.7474	28.1732	0	0	CT	AG	3	2	1	571
719	Sinkiang5village	male	60	Kazak	5.62041	5.03282	1	1	TT	AA	5	2	0	571
720	Sinkiang5village	male	77	Kazak	3.2027	4.92222	1	3	CC	AG	4	2	0	571
721	Sinkiang5village	female	45	Kazak	6.57672	11.66	0	0	TT	AA	5	2	0	571
722	Sinkiang5village	male	65	Kazak	2.6381	17.9967	1	2	CC	AA	4	2	0	571
723	Sinkiang5village	female	45	Kazak	0.703835	3.69166	1	1	CC	GG	3	2	0	571
724	Sinkiang5village	male	50	Kazak	2.71034	1.65553	1	1	CC	AG	3	2	0	571
725	Sinkiang5village	female	47	Kazak	2.32434	5.89037	0	0	CT	AG	3	2	0	571
726	Sinkiang5village	male	67	Kazak	1.40593	0.120224	1	1	CC	AG	4	2	0	571
727	Sinkiang5village	male	60	Kazak	0.373963	3.24409	0	0	CC	GG	5	2	0	571
728	Sinkiang5village	female	51	Kazak	2.69557	10.2027	1	1	CC	GG	3	2	0	571
729	Sinkiang5village	male	53	Kazak	1.40593	0.206687	0	0	CC	AA	3	2	0	571
730	Sinkiang5village	female	48	Kazak	1.40593	2.31762	1	1	CT	AA	4	2	0	571
731	Sinkiang5village	female	45	Kazak	1.11949	3.24409	0	0	CC	AA	3	2	0	571
732	Sinkiang5village	male	63	Kazak	2.38332	5.97039	1	1	CT	GG	5	2	0	571
733	Sinkiang5village	female	45	Kazak	7.32468	12.6748	0	0	CC	GG	3	2	0	571
734	Sinkiang5village	female	45	Kazak	3.64003	0.0678103	0	0	CT	AA	4	2	0	571
735	Sinkiang5village	female	46	Kazak	3.42104	0.754275	0	0	CT	AG	3	2	0	571
736	Sinkiang5village	female	68	Kazak	2.8176	3.22375	0	0	CT	AA	3	2	0	571
737	Sinkiang5village	female	47	Kazak	1.40593	0.967126	0	0	CT	AG	3	2	0	571
738	Sinkiang5village	male	65	Kazak	3.57012	36.3514	0	0	CT	AG	2	2	0	571
739	Sinkiang5village	female	45	Kazak	1.40593	2.24683	1	1	CC	AG	3	2	0	571
740	Sinkiang5village	female	50	Kazak	2.50125	6.13039	0	0	CC	AG	3	2	0	571
741	Sinkiang5village	female	45	Kazak	2.08543	1.98848	0	0	CT	AG	3	2	0	571
742	Sinkiang5village	female	45	Kazak	0.413227	3.29737	0	0	CC	AG	3	2	0	571
743	Sinkiang5village	female	80	Kazak	1.86199	2.81404	0	0	CC	AG	3	2	0	571
744	Sinkiang5village	female	62	Kazak	8.03497	13.6385	0	0	CT	AG	2	2	1	571
745	Sinkiang5village	female	46	Kazak	0.166576	2.96271	1	1	CC	AG	3	2	0	571
746	Sinkiang6village	female	44	Kazak	2.65359	3.19233	0	0	CC	AG	3	2	1	571
747	Sinkiang6village	male	53	Kazak	4.16921	7.66662	1	1	CT	GG	3	2	0	571
748	Sinkiang6village	female	53	Kazak	2.06043	8.68004	0	0	CT	AG	3	2	1	571
750	Sinkiang6village	male	55	Kazak	1.11621	4.83785	1	1	CC	AG	5	2	0	571
751	Sinkiang6village	female	52	Kazak	1.50855	4.83785	0	0	CC	GG	5	2	0	571
752	Sinkiang6village	female	60	Kazak	2.03879	1.55287	0	0	CC	AG	5	2	0	571
753	Sinkiang6village	female	47	Kazak	3.34121	8.0752	1	1	CC	AG	5	2	0	571
754	Sinkiang6village	male	48	Kazak	7.60838	8.0752	0	0	CT	AA	5	2	0	571
755	Sinkiang6village	male	63	Kazak	4.66776	1.92003	1	1	CT	AG	5	2	1	571
756	Sinkiang6village	female	60	Kazak	2.08336	8.48347	0	0	CC	AA	4	2	0	571
757	Sinkiang6village	female	37	Kazak	1.75374	8.00815	0	0	CT	AG	5	2	0	571
758	Sinkiang6village	female	46	Kazak	3.24401	1.49549	1	1	CC	AG	5	2	0	571
759	Sinkiang6village	female	58	Kazak	1.11621	2.18819	0	0	CC	GG	5	2	0	571
760	Sinkiang6village	male	70	Kazak	0.506247	1.73856	0	0	CT	AG	4	2	0	571
761	Sinkiang6village	female	70	Kazak	2.11702	1.73856	0	0	CT	AA	4	2	0	571
764	Sinkiang6village	female	46	Kazak	3.61043	8.63447	1	1	CT	AG	5	2	0	571
765	Sinkiang6village	male	50	Kazak	7.77872	8.63447	0	0	CT	AA	5	2	0	571
766	Sinkiang6village	female	54	Kazak	2.24294	1.81168	0	0	CC	AG	5	2	0	571
767	Sinkiang6village	female	46	Kazak	1.82103	3.91608	0	0	CT	AG	5	2	0	571
768	Sinkiang6village	male	48	Kazak	1.82103	8.41489	1	1	CC	AG	5	2	0	571
769	Sinkiang6village	female	47	Kazak	2.19824	8.41489	1	1	CT	AG	5	2	0	571
770	Sinkiang6village	female	47	Kazak	2.65359	8.63447	0	0	CC	AG	4	2	0	571
771	Sinkiang6village	female	49	Kazak	3.72391	4.06633	0	0	TT	GG	5	2	0	571
772	Sinkiang6village	female	37	Kazak	3.59713	5.47342	0	0	CC	AA	5	2	0	571
776	Sinkiang6village	male	56	Kazak	4.50523	5.90466	0	0	CT	AG	5	2	0	571
777	Sinkiang6village	female	55	Kazak	3.0849	5.90466	0	0	CC	AG	5	2	0	571
778	Sinkiang6village	male	73	Kazak	1.87885	5.63654	0	0	CC	AG	5	2	0	571
779	Sinkiang6village	female	63	Kazak	0.890506	2.69619	0	0	CT	GG	5	2	0	571
780	Sinkiang6village	female	43	Kazak	0.688609	4.49365	0	0	CC	GG	5	2	0	571
781	Sinkiang6village	female	36	Kazak	2.06805	1.74891	1	1	CC	GG	5	2	0	571
782	Sinkiang6village	male	44	Kazak	1.96346	5.59509	0	0	CC	AG	5	2	1	571
783	Sinkiang6village	female	44	Kazak	1.82103	3.2638	0	0	CT	AG	5	2	0	571
784	Sinkiang6village	female	61	Kazak	4.048	1.20351	0	0	CC	GG	3	2	0	571
785	Sinkiang6village	female	65	Kazak	1.45281	5.75409	0	0	CT	AA	2	2	0	571
786	Sinkiang6village	female	54	Kazak	3.86679	3.92515	1	2	CC	GG	4	2	0	571
787	Sinkiang6village	female	85	Kazak	1.8445	11.618	0	0	CT	AG	5	2	0	571
788	Sinkiang6village	female	42	Kazak	2.08543	1.55287	1	1	CC	GG	4	2	0	571
789	Sinkiang6village	female	49	Kazak	2.75541	5.80899	0	0	CC	GG	3	2	0	571
790	Sinkiang6village	female	40	Kazak	2.75541	4.84809	0	0	CT	AG	5	2	0	571
791	Sinkiang6village	female	64	Kazak	6.80181	1.55287	0	0	CT	AG	5	2	0	571
792	Sinkiang6village	female	50	Kazak	1.96346	4.80489	0	0	CT	AA	5	2	0	571
793	Sinkiang6village	female	36	Kazak	5.06993	5.82079	0	0	CT	AG	5	2	0	571
794	Sinkiang6village	male	67	Kazak	4.048	2.10614	0	0	CT	AG	4	2	0	571
796	Sinkiang6village	female	45	Kazak	3.72391	7.73358	0	0	CT	AA	4	2	0	571
797	Sinkiang6village	female	42	Kazak	1.26593	3.64207	1	1	TT	GG	5	2	0	571
798	Sinkiang6village	female	48	Kazak	1.71327	1.78424	1	1	CT	AA	5	2	1	571
799	Sinkiang6village	female	43	Kazak	2.42367	3.64207	1	1	CC	GG	4	2	0	571
800	Sinkiang6village	female	57	Kazak	4.49528	4.13483	1	1	CC	GG	5	2	0	571
801	Sinkiang6village	female	36	Kazak	2.13981	5.64	0	0	CT	AA	4	2	1	571
802	Sinkiang6village	male	62	Kazak	1.11621	3.57641	0	0	CC	AG	3	2	0	571
803	Sinkiang6village	female	36	Kazak	1.68894	4.72623	0	0	CC	GG	2	2	1	571
805	Sinkiang6village	female	48	Kazak	3.0849	6.63398	0	0	CT	AG	5	2	0	571
807	Sinkiang7village	female	53	Kazak	1.68894	5.89175	0	0	CT	AA	3	2	0	571
808	Sinkiang7village	male	66	Kazak	6.07533	3.36455	1	1	CT	AA	2	2	0	571
809	Sinkiang7village	female	62	Kazak	11.379	18.1757	1	2	CC	GG	3	2	0	571
810	Sinkiang7village	female	70	Kazak	2.75541	4.53653	0	0	CT	AA	3	2	0	571
811	Sinkiang7village	male	51	Kazak	1.56643	4.92418	0	0	CT	AG	5	2	0	571
812	Sinkiang7village	female	68	Kazak	2.65359	17.4151	0	0	CC	AG	4	2	0	571
813	Sinkiang7village	female	54	Kazak	5.42644	14.0866	0	0	CT	GG	5	2	0	571
814	Sinkiang7village	female	57	Kazak	3.3289	1.88569	0	0	CC	GG	3	2	0	571
815	Sinkiang7village	female	47	Kazak	1.50855	9.58327	0	0	CT	GG	3	2	0	571
816	Sinkiang7village	female	45	Kazak	2.06043	3.36053	1	1	CT	GG	5	2	0	571
817	Sinkiang7village	female	37	Kazak	3.86679	37.1683	0	0	CC	GG	5	2	0	571
818	Sinkiang7village	female	45	Kazak	3.86679	8.3839	0	0	CT	GG	4	2	0	571
819	Sinkiang7village	male	72	Kazak	9.19259	12.0122	0	0	CC	GG	4	2	0	571
820	Sinkiang7village	male	71	Kazak	2.48709	20.4685	0	0	CT	GG	5	2	0	571
821	Sinkiang7village	male	43	Kazak	5.64259	37.1683	0	0	CT	AG	5	2	0	571
822	Sinkiang7village	female	62	Kazak	2.37017	14.5762	0	0	CT	AA	3	2	0	571
823	Sinkiang7village	male	48	Kazak	10.6867	9.69371	1	1	CT	AG	3	2	0	571
824	Sinkiang7village	female	45	Kazak	2.24294	7.75517	0	0	CT	AA	4	2	0	571
825	Sinkiang7village	female	38	Kazak	5.42644	6.55048	0	0	TT	AG	4	2	0	571
826	Sinkiang7village	female	72	Kazak	4.49528	20.3492	0	0	CC	GG	5	2	0	571
827	Sinkiang7village	male	74	Kazak	3.5863	3.88217	1	1	CC	GG	5	2	0	571
828	Sinkiang7village	male	42	Kazak	4.49528	12.9586	1	1	CT	AG	4	2	0	571
829	Sinkiang7village	female	42	Kazak	8.59369	23.9472	0	0	CT	AG	3	2	0	571
830	Sinkiang7village	male	70	Kazak	2.86113	14.8219	0	0	CC	GG	3	2	0	571
831	Sinkiang7village	male	51	Kazak	3.73235	9.07305	1	1	CT	AG	4	2	0	571
832	Sinkiang7village	male	60	Kazak	1.55079	3.88217	1	2	CC	GG	3	2	0	571
833	Sinkiang7village	female	58	Kazak	2.90404	6.38123	0	0	TT	AA	4	2	0	571
834	Sinkiang7village	female	48	Kazak	4.39035	9.41201	0	0	CC	GG	3	2	0	571
835	Sinkiang7village	female	41	Kazak	4.01515	9.69371	0	0	CT	GG	3	2	0	571
836	Sinkiang7village	female	40	Kazak	2.68749	5.1321	1	1	CT	AG	3	2	0	571
837	Sinkiang7village	male	36	Kazak	1.96346	4.17395	0	0	CC	GG	2	2	0	571
838	Sinkiang7village	female	71	Kazak	1.61504	10.7589	0	0	CC	AG	3	2	0	571
839	Sinkiang7village	male	65	Kazak	4.16921	6.38123	0	0	CT	AG	4	2	0	571
840	Sinkiang7village	male	58	Kazak	4.01515	1.62653	0	0	CC	AG	4	2	0	571
841	Sinkiang7village	female	36	Kazak	2.47793	14.6271	0	0	CT	GG	3	2	0	571
842	Sinkiang7village	female	65	Kazak	1.75374	4.35842	1	1	CT	GG	3	2	0	571
843	Sinkiang7village	female	68	Kazak	3.72391	4.39979	1	1	CC	GG	3	2	0	571
844	Sinkiang7village	male	53	Kazak	1.50568	6.07879	1	1	CT	AG	5	2	0	571
845	Sinkiang7village	female	36	Kazak	2.32726	3.24202	0	0	CC	GG	5	2	0	571
846	Sinkiang7village	female	43	Kazak	1.41935	11.0381	0	0	CC	AG	4	2	0	571
847	Sinkiang7village	male	36	Kazak	3.65062	8.45197	0	0	CC	GG	3	2	0	571
848	Sinkiang7village	female	45	Kazak	2.11702	30.0169	1	1	CC	GG	4	2	0	571
849	Sinkiang7village	female	36	Kazak	9.88735	5.17623	0	0	CC	GG	3	2	0	571
850	Sinkiang7village	female	36	Kazak	4.79692	1.29406	1	1	CC	AG	3	2	0	571
851	Sinkiang7village	female	36	Kazak	1.68894	7.83889	1	1	CC	GG	3	2	0	571
852	Sinkiang7village	female	37	Kazak	2.97091	13.0648	0	0	CC	GG	3	2	0	571
853	Sinkiang7village	female	36	Kazak	3.41601	2.77698	0	0	TT	AG	5	2	0	571
854	Sinkiang7village	female	36	Kazak	1.66343	7.70168	0	0	CC	AG	3	2	0	571
855	Sinkiang7village	male	39	Kazak	7.33378	3.24409	0	0	CC	GG	3	2	0	571
856	Sinkiang7village	male	41	Kazak	4.85032	2.58811	0	0	CT	AG	3	2	0	571
857	Sinkiang7village	female	45	Kazak	1.75374	13.9512	0	0	CT	AA	3	2	0	571
858	Sinkiang7village	male	37	Kazak	3.86679	2.74781	0	0	CC	GG	3	2	0	571
612	Sinkiang3village	male	66	Kazak	4.54068	11.9082	0	0	CC	GG	5	3	0	552
615	Sinkiang3village	male	64	Kazak	4.3181	2.42985	1	2	CC	GG	5	3	0	552
616	Sinkiang3village	female	64	Kazak	2.7638	1.13146	0	0	CC	GG	5	3	0	552
654	Sinkiang4village	female	40	Kazak	7.43486	7.06838	0	0	CT	AA	4	3	1	552
656	Sinkiang4village	male	46	Kazak	8.64465	2.35613	0	0	CC	AG	4	3	0	552
665	Sinkiang5village	male	53	Kazak	1.78996	4.22235	0	0	CC	GG	5	3	1	571
666	Sinkiang5village	female	51	Kazak	1.13259	4.18938	0	0	CC	AA	5	3	1	571
669	Sinkiang5village	female	65	Kazak	2.3206	17.4088	0	0	CC	GG	5	3	0	571
671	Sinkiang5village	male	62	Kazak	3.05705	20.3879	0	0	CT	AA	5	3	1	571
673	Sinkiang5village	female	48	Kazak	3.26542	10.194	0	0	CC	AA	4	3	1	571
749	Sinkiang6village	male	62	Kazak	1.85132	1.55287	0	0	CC	AG	5	3	1	571
773	Sinkiang6village	female	50	Kazak	2.97091	1.55287	1	1	CC	GG	5	3	0	571
774	Sinkiang6village	female	51	Kazak	1.39912	1.99398	1	1	CC	GG	5	3	0	571
775	Sinkiang6village	female	45	Kazak	1.15011	1.99398	0	0	CT	AG	5	3	0	571
804	Sinkiang6village	male	50	Kazak	2.31726	2.84537	0	0	CC	AG	5	3	0	571
806	Sinkiang6village	male	67	Kazak	1.71327	7.19096	1	1	CC	AG	5	3	0	571
